# Supplementary material for: Cat: Empirical modelling of Felis catus population dynamics in the UK
Source: PLoS One. 2023 Jul 12;18(7):e0287841. doi: 10.1371/journal.pone.0287841 (PMC10337951; doi:10.1371/journal.pone.0287841)
Supplement: S2 Table — (XLSX) [file pone.0287841.s004.xlsx]

## Sheet: ST2. MatU
Supplementary Table 2: Transition matrix (matU) underlying matrix structure and vital rates
		Feral							Stray							Shelter							Owned
		Kitten	Unneutered Juvenile	Neutered Juvenile	Unneutered Adult	Neutered adult	Unneutered Senior	Neutered Senior	Kitten	Unneutered Juvenile	Neutered Juvenile	Unneutered Adult	Neutered adult	Unneutered Senior	Neutered Senior	Kitten	Unneutered Juvenile	Neutered Juvenile	Unneutered Adult	Neutered adult	Unneutered Senior	Neutered Senior	Kitten	Unneutered Juvenile	Neutered Juvenile	Unneutered Adult	Neutered adult	Unneutered Senior	Neutered Senior
Feral	Kitten	φFK * (1-ωFKtoJ)*(1- ωFtoSh-ωFtoO)	0	0	0	0	0	0	φStK * (1-ωStKtoJ)*ωSttoF	0	0	0	0	0	0	0	0	0	0	0	0	0	0	0	0	0	0	0	0
	Unneutered Juvenile	φFK * (ωFKtoJ)*(1-ωFKUtoωKN)	φFJ * (1-ωFJtoA)	0	0	0	0	0	0	0	0	0	0	0	0	0	0	0	0	0	0	0	0	0	0	0	0	0	0
	Neutered Juvenile	φFK * (ωFKtoJ)*(ωFKUtoFKN)	0	φFJ * (1-ωFJtoA)	0	0	0	0	0	0	0	0	0	0	0	0	0	0	0	0	0	0	0	0	0	0	0	0	0
	Unneutered Adult	0	φFJ * ωFJtoA*(1-ωFUtoFN)	0	φFA*(1- ωFAtoS)	0	0	0	0	0	0	0	0	0	0	0	0	0	0	0	0	0	0	0	0	0	0	0	0
	Neutered adult	0	φFJ * ωFJtoA*ωFUtoFN	φFJ * ωFJtoA	0	φFA*(1- ωFAtoS)	0	0	0	0	0	0	0	0	0	0	0	0	0	0	0	0	0	0	0	0	0	0	0
	Unneutered Senior	0	0	0	φFA* ωFAtoS	0	φFS	0	0	0	0	0	0	0	0	0	0	0	0	0	0	0	0	0	0	0	0	0	0
	Neutered Senior	0	0	0	0	φFA* ωFAtoS	0	φFS	0	0	0	0	0	0	0	0	0	0	0	0	0	0	0	0	0	0	0	0	0
Stray	Kitten	0	0	0	0	0	0	0	φStK * (1-ωStKtoJ)*(1- ωSttoSh-ωSttoO-ωSttoF)	0	0	0	0	0	0	0	0	0	0	0	0	0	φOK * (1-TOKtoJ)*TOtoStK	0	0	0	0	0	0
	Unneutered Juvenile	0	0	0	0	0	0	0	φStK * ωStKtoJ*(1- ωSttoSh-ωSttoO)	φStJ * (1-ωStJtoA)*(1- ωSttoSh-ωSttoO)	0	0	0	0	0	0	0	0	0	0	0	0	φOK * ωOKtoJ*ωOtoStJ*(1-ωOKUtoOKN)	φOJ * (1-ωOJtoA)* ωOtoStJ*(1-ωOJUtoOJN)	0	0	0	0	0
	Neutered Juvenile	0	0	0	0	0	0	0	0	0	φStJ * (1-ωStJtoA)*(1- ωSttoSh-ωSttoO)	0	0	0	0	0	0	0	0	0	0	0	φOK * ωOKtoJ*ωOtoStJ*ωOKUtoOKN	φOJ * (1-ωOJtoA)*ωOtoStJ*ωOJUtoOJN	φOJ * (1-ωOJtoA)*ωOtoStJ	0	0	0	0
	Unneutered Adult	0	0	0	0	0	0	0	0	φStJ * ωStJtoA*(1- ωSttoSh-ωSttoO)	0	φStA * (1-ωStAtoS)*(1- ωSttoSh-ωSttoO)	0	0	0	0	0	0	0	0	0	0	0	φOJ * ωOJtoA*ωOtoStA*(1-ωOAUtoOAN)	0	φOA * (1-ωOAtoS)*ωOtoStA	0	0	0
	Neutered adult	0	0	0	0	0	0	0	0	0	φStJ * ωStJtoA*(1- ωSttoSh-ωSttoO)	0	φStA * (1-ωStAtoS)*(1- ωSttoSh-ωSttoO)	0	0	0	0	0	0	0	0	0	0	φOJ *ωOJtoA*ωOtoStA*ωOAUtoOAN	φOJ * ωOJtoA*ωOtoStA	0	φOA * (1-ωOAtoS)*ωOtoStA	0	0
	Unneutered Senior	0	0	0	0	0	0	0	0	0	0	φStA * ωStAtoS*(1- ωSttoSh-ωSttoO)	0	φStS *(1- ωSttoSh-ωSttoO)	0	0	0	0	0	0	0	0	0	0	0	φOA * ωOAtoS*ωOtoStS	0	φOS *ωOtoStS	0
	Neutered Senior	0	0	0	0	0	0	0	0	0	0	0	φStA * TStAtoS*(1- ωSttoSh-ωSttoO)	0	φStS *(1- ωSttoSh-ωSttoO)	0	0	0	0	0	0	0	0	0	0	0	φOA * ωOAtoS*ωOtoStS	0	φOS * ωOtoStS
Shelter	Kitten	φFK * (1-ωFKtoJ)*ωFtoSh	0	0	0	0	0	0	φStK * (1-ωStKtoJ)*ωSttoSh	0	0	0	0	0	0	φShK * (1-ωShKtoJ)*(1- ωShtoO)	0	0	0	0	0	0	φOK * (1-ωOKtoJ)*ωOtoShK	0	0	0	0	0	0
	Unneutered Juvenile	0	0	0	0	0	0	0	φStK * ωStKtoJ*ωSttoSh	φStJ * (1-ωStJtoA)*ωSttoSh	0	0	0	0	0	0	0	0	0	0	0	0	φOK * ωOKtoJ*ωOtoShJ*(1-ωOKUtoOKN)	φOJ * (1-ωOJtoA)* ωOtoShJ*(1-ωOJUtoOJN)	0	0	0	0	0
	Neutered Juvenile	0	0	0	0	0	0	0	0	0	φStJ * (1-ωStJtoA)*ωSttoSh	0	0	0	0	φShK * ωShKtoJ*(1- ωShtoO)	φShJ* (1-ωShJtoA)*(1- ωShtoO)	φShJ * (1-ωShJtoA)*(1- ωShtoO)	0	0	0	0	φOK * ωOKtoJ*ωOtoShJ*ωOKUtoOKN	φOJ * (1-ωOJtoA)*ωOtoShJ*ωOJUtoOJN	φOJ * (1-ωOJtoA)*ωOtoShJ	0	0	0	0
	Unneutered Adult	0	0	0	0	0	0	0	0	φStJ *ωStJtoA*ωSttoSh	0	φStA * (1-ωStAtoS)*ωSttoSh	0	0	0	0	0	0	0	0	0	0	0	φOJ * ωOJtoA*ωOtoShA*(1-ωOAUtoOAN)	0	φOA * (1-ωOAtoS)*ωOtoShA	0	0	0
	Neutered adult	0	0	0	0	0	0	0	0	0	φStJ * ωStJtoA*ωSttoSh	0	φStA * (1-ωStAtoS)*ωSttoSh	0	0	0	φShJ* ωShJtoA*(1- ωShtoO)	φShJ * ωShJtoA*(1- ωShtoO)	φShA* (1-ωShAtoS)*(1- ωShtoO)	φShA* (1-ωShAtoS)*(1- ωShtoO)	0	0	0	φOJ * ωOJtoA*ωOtoShA*ωOAUtoOAN	φOJ * ωOJtoA*ωOtoShA	0	φOA * (1-ωOAtoS)*ωOtoShA	0	0
	Unneutered Senior	0	0	0	0	0	0	0	0	0	0	φStA * ωStAtoS*ωSttoSh	0	φStS *ωSttoSh	0	0	0	0	0	0	0	0	0	0	0	φOA * ωOAtoS*ωOtoShS	0	φOS * ωOtoShS	0
	Neutered Senior	0	0	0	0	0	0	0	0	0	0	0	φStA * ωStAtoS*ωSttoSh	0	φStS *ωSttoSh	0	0	0	φShA *ωShAtoS*(1- ωShtoO)	φShA *ωShAtoS*(1- ωShtoO)	φShS*(1- ωShtoO)	φShS*(1- ωShtoO)	0	0	0	0	φOA * ωOAtoS*ωOtoShS	0	φOS * ωOtoShS
Owned	Kitten	φFK * (1-ωFKtoJ)*ωFtoO	0	0	0	0	0	0	φStK * (1-ωStKtoJ)*ωSttoO	0	0	0	0	0	0	φShK * (1-ωShKtoJ)*ωShtoO	0	0	0	0	0	0	φOK * (1-ωOKtoJ)*(1- ωOtoShK-ωOtoStK)	0	0	0	0	0	0
	Unneutered Juvenile	0	0	0	0	0	0	0	φStK * ωStKtoJ*ωSttoO *(1-ωStUtoOKN)	φStJ * (1-ωStJtoA)*ωSttoO*(1-ωStUtoOJN)	0	0	0	0	0	0	0	0	0	0	0	0	φOK * ωOKtoJ*(1- ωOtoShJ-ωOtoStJ)*(1-ωOKUtoOKN)	φOJ * (1-ωOJtoA)*(1- ωOtoShJ-ωOtoStJ)*(1-ωOJUtoOJN)	0	0	0	0	0
	Neutered Juvenile	0	0	0	0	0	0	0	φStK * ωStKtoJ*ωSttoO *ωStUtoOKN	φStJ * (1-ωStJtoA)*ωSttoO*ωStUtoOJN	φStJ * (1-ωStJtoA)*ωSttoO	0	0	0	0	φShK * ωShKtoJ*ωShtoO	φShJ * (1-ωShJtoA)*ωShtoO	φShJ * (1-ωShJtoA)*ωShtoO	0	0	0	0	φOK * ωOKtoJ*(1- TOtoShJ-ωOtoStJ)*ωOKUtoOKN	φOJ * (1-ωOJtoA)*(1- ωOtoShJ-ωOtoStJ)*ωOJUtoOJN	φOJ * (1-ωOJtoA)*(1- ωOtoShJ-ωOtoStJ)	0	0	0	0
	Unneutered Adult	0	0	0	0	0	0	0	0	φStJ * ωStJtoA*ωSttoO*(1-ωStUtoOAN)	0	φStA * (1-ωStAtoS)*ωSttoO*(1-ωStUtoOAN)	0	0	0	0	0	0	0	0	0	0	0	φOJ * ωOJtoA*(1-ωOtoShA-ωOtoStA)*(1-ωOAUtoOAN)	0	φOA * (1-ωOAtoS)*(1- ωOtoShA-ωOtoStA)	0	0	0
	Neutered adult	0	0	0	0	0	0	0	0	φStJ * ωStJtoA*ωSttoO*ωStUtoOAN	φStJ * ωStJtoA*ωSttoO	φStA * (1-ωStAtoS)*ωSttoO*ωStUtoOAN	φStA * (1-ωStStoS)*ωSttoO	0	0	0	φShJ * ωShJtoA*ωShtoO	φShJ * ωShJtoA*ωShtoO	φShA* (1-ωShAtoS)*ωShtoO	φShA* (1-ωShAtoS)*ωShtoO	0	0	0	φOJ * ωOJtoA*(1- ωOtoShA-ωOtoStA)*ωOAUtoOAN	φOJ * ωOJtoA*(1- ωOtoShA-ωOtoStA)	0	φOS * (1-ωOAtoS)*(1- ωOtoShA-ωOtoStA)	0	0
	Unneutered Senior	0	0	0	0	0	0	0	0	0	0	φStA * ωStAtoS*ωSttoO*(1-ωStUtoOAN)	0	φStS *ωSttoO	0	0	0	0	0	0	0	0	0	0	0	φOA * ωOAtoS*(1- ωOtoShS-ωOtoStS)	0	φOS * (1- ωOtoShS-ωOtoStS)	0
	Neutered Senior	0	0	0	0	0	0	0	0	0	0	φStA * ωStAtoS*ωSttoO*ωStUtoOAN	φStA * ωStStoS*ωSttoO	0	φStS *ωSttoO	0	0	0	φShA *ωShAtoS*ωShtoO	φShA *ωShAtoS*ωShtoO	φShS*ωShtoO	φShS*ωShtoO	0	0	0	0	φOA * ωOAtoS*(1- ωOtoShS-ωOtoStS)	0	φOS * (1- ωOtoShS-ωOtoStS)
