# Supplementary material for: Cat: Empirical modelling of Felis catus population dynamics in the UK
Source: PLoS One. 2023 Jul 12;18(7):e0287841. doi: 10.1371/journal.pone.0287841 (PMC10337951; doi:10.1371/journal.pone.0287841)
Supplement: S3 Table — (XLSX) [file pone.0287841.s005.xlsx]

## Sheet: ST3. MatF
Supplementary Table 3: Fertility matrix (matF) underlying matrix structure and vital rates
		Feral							Stray							Shelter							Owned
		Kitten	Unneutered Juvenile	Neutered Juvenile	Unneutered Adult	Neutered adult	Unneutered Senior	Neutered Senior	Kitten	Unneutered Juvenile	Neutered Juvenile	Unneutered Adult	Neutered adult	Unneutered Senior	Neutered Senior	Kitten	Unneutered Juvenile	Neutered Juvenile	Unneutered Adult	Neutered adult	Unneutered Senior	Neutered Senior	Kitten	Unneutered Juvenile	Neutered Juvenile	Unneutered Adult	Neutered adult	Unneutered Senior	Neutered Senior
Feral	Kitten	ɸFK *ωFKtoJ*ΨFJ *(1- ωFtoSh-ωFtoO)*(1-ωFKUtoFKN)	ɸFJ * ΨFJ	0	ɸFA * ΨFA	0	0	0	0	0	0	0	0	0	0	0	0	0	0	0	0	0	0	0	0	0	0	0	0
	Unneutered Juvenile	0	0	0	0	0	0	0	0	0	0	0	0	0	0	0	0	0	0	0	0	0	0	0	0	0	0	0	0
	Neutered Juvenile	0	0	0	0	0	0	0	0	0	0	0	0	0	0	0	0	0	0	0	0	0	0	0	0	0	0	0	0
	Unneutered Adult	0	0	0	0	0	0	0	0	0	0	0	0	0	0	0	0	0	0	0	0	0	0	0	0	0	0	0	0
	Neutered adult	0	0	0	0	0	0	0	0	0	0	0	0	0	0	0	0	0	0	0	0	0	0	0	0	0	0	0	0
	Unneutered Senior	0	0	0	0	0	0	0	0	0	0	0	0	0	0	0	0	0	0	0	0	0	0	0	0	0	0	0	0
	Neutered Senior	0	0	0	0	0	0	0	0	0	0	0	0	0	0	0	0	0	0	0	0	0	0	0	0	0	0	0	0
Stray	Kitten	0	0	0	0	0	0	0	ɸStK *ωStKtoJ*ΨStJ *(1- ωSttoSh-ωSttoO)	ɸStJ *ΨStJ *(1- ωSttoSh-ωSttoO)	0	ɸStA *ΨStA *(1- ωSttoSh-ωSttoO)	0	0	0	0	0	0	0	0	0	0	ɸOK *ωOKtoJ*ΨOJ *ωOtoStK*(1-ωOKUtoOKN)	ɸOJ *ΨOJ*ωOtoStJ*(1-ωOJUtoOJN)	0	ɸOA *ΨOA* ωOtoStA	0	0	0
	Unneutered Juvenile	0	0	0	0	0	0	0	0	0	0	0	0	0	0	0	0	0	0	0	0	0	0	0	0	0	0	0	0
	Neutered Juvenile	0	0	0	0	0	0	0	0	0	0	0	0	0	0	0	0	0	0	0	0	0	0	0	0	0	0	0	0
	Unneutered Adult	0	0	0	0	0	0	0	0	0	0	0	0	0	0	0	0	0	0	0	0	0	0	0	0	0	0	0	0
	Neutered adult	0	0	0	0	0	0	0	0	0	0	0	0	0	0	0	0	0	0	0	0	0	0	0	0	0	0	0	0
	Unneutered Senior	0	0	0	0	0	0	0	0	0	0	0	0	0	0	0	0	0	0	0	0	0	0	0	0	0	0	0	0
	Neutered Senior	0	0	0	0	0	0	0	0	0	0	0	0	0	0	0	0	0	0	0	0	0	0	0	0	0	0	0	0
Shelter	Kitten	0	0	0	0	0	0	0	(ɸStK *ωStKtoJ*ΨStJ *ωSttoSh)/2	(ɸStJ *ΨStJ *ωSttoSh)/2	0	(ɸStA *ΨStA *ωSttoSh)/2	0	0	0	0	0	0	0	0	0	0	(ɸOK *ωOKtoJ*ΨOJ *ωOtoShK*(1-ωOKUtoOKN))/2	(ɸOJ *ΨOJ*ωOtoShJ*(1-ωOJUtoOJN))/2	0	(ɸOA *ΨOA* ωOtoShA)/2	0	0	0
	Unneutered Juvenile	0	0	0	0	0	0	0	0	0	0	0	0	0	0	0	0	0	0	0	0	0	0	0	0	0	0	0	0
	Neutered Juvenile	0	0	0	0	0	0	0	0	0	0	0	0	0	0	0	0	0	0	0	0	0	0	0	0	0	0	0	0
	Unneutered Adult	0	0	0	0	0	0	0	0	0	0	0	0	0	0	0	0	0	0	0	0	0	0	0	0	0	0	0	0
	Neutered adult	0	0	0	0	0	0	0	0	0	0	0	0	0	0	0	0	0	0	0	0	0	0	0	0	0	0	0	0
	Unneutered Senior	0	0	0	0	0	0	0	0	0	0	0	0	0	0	0	0	0	0	0	0	0	0	0	0	0	0	0	0
	Neutered Senior	0	0	0	0	0	0	0	0	0	0	0	0	0	0	0	0	0	0	0	0	0	0	0	0	0	0	0	0
Owned	Kitten	0	0	0	0	0	0	0	ɸStK *ωStKtoJ*ΨStJ *ωSttoO	ɸStJ *ΨStJ *ωSttoO	0	ɸStA *ΨStA *ωSttoO	0	0	0	0	0	0	0	0	0	0	ɸOK *ωOKtoJ*ΨOJ *(1- ωOtoShK-ωOtoStK)*(1-ωOKUtoOKN)	ɸOJ *ΨOJ*(1- ωOtoShJ-ωOtoStJ)*(1-ωOJUtoOJN)	0	ɸOA *ΨOA*(1- ωOtoShA-ωOtoStA)	0	0	0
	Unneutered Juvenile	0	0	0	0	0	0	0	0	0	0	0	0	0	0	0	0	0	0	0	0	0	0	0	0	0	0	0	0
	Neutered Juvenile	0	0	0	0	0	0	0	0	0	0	0	0	0	0	0	0	0	0	0	0	0	0	0	0	0	0	0	0
	Unneutered Adult	0	0	0	0	0	0	0	0	0	0	0	0	0	0	0	0	0	0	0	0	0	0	0	0	0	0	0	0
	Neutered adult	0	0	0	0	0	0	0	0	0	0	0	0	0	0	0	0	0	0	0	0	0	0	0	0	0	0	0	0
	Unneutered Senior	0	0	0	0	0	0	0	0	0	0	0	0	0	0	0	0	0	0	0	0	0	0	0	0	0	0	0	0
	Neutered Senior	0	0	0	0	0	0	0	0	0	0	0	0	0	0	0	0	0	0	0	0	0	0	0	0	0	0	0	0
